# Supplementary material for: Expression of Human Mutant Huntingtin Protein in Drosophila Hemocytes Impairs Immune Responses
Source: Front Immunol. 2019 Oct 16;10:2405. doi: 10.3389/fimmu.2019.02405 (PMC6805700; doi:10.3389/fimmu.2019.02405)
Supplement: Supplemental Table 1 — List of qPCR primers used in this study. [file Table_1.XLSX]

## Sheet: publication
genes	left 5'-3'	right 5'-3'
upd1	AATCAGCTGAAGCGCCACG	GGAATTGGGCTTGAGCTTGG
upd2	AAGACTTGGTACCGCCACAT	GGCTCTTCTGCTGATCCTTG
upd3	ATCGCGACCTGCAGATTTAC	TGTACAGCAGGTTGGTCAGG
totA	ATTCTTCAACTGCTCTTATGTGCT	ATCGTCCTGGGCGTTTTT
tep1	GTCCTGCTCGCCCTTCTC	TCAAATGCCAAAACTCTATGTCA
tep2	CGTTCTGCTGGCTTTCTTC	ATACTGGTCGTCCGTCTTGTC
dptB	CTATTCATTGGACTGGCTTGTG	GTCCATTGGGGCTCTGC
drs	CCCTCTTCGCTGTCCTGA	TTAGCATCCTTCGCACCAG
mtk	TGGCCACGGCTACATCA	CCCGGTCTTGGTTGGTTA
def	CGTGGCTATCGCTTTTGCTC	GAGTAGGTCGCATGTGGCTC
attA	TGGTCATGGTGCCTCTTTG	GATTGTGTCTGCCATTGTTGA
cecA	CTTCGTTTTCGTCGCTCTC	TTTTCTTGCCAATTTTCTTCAG
rp49	CTTCATCCGCCACCAGTC	GGCGACGCACTCTGTTGT
debcl	ACGCGCACGATGACTAACTAC	TGTACTGACCACACAGACATTTC
buffy	CGTAGGTTGAGTAATGTCAGCG	GCAACGACCCTGAGAAATGAT
tep3	GCGCTATTCCAGTGCTAATCT	CGCAAAGTATTCGGAGCAATGA
totB	GTTTCGCACTGCTACTGATTGG	TTCAGCAACCCTACGACTGTC
totC	GCCTCCATTTCTCTACTATGCC	TCCCTTTCCTCGTCAGAATAGC
dome	GGCGGCGACTTTAATCTGAG	GGTGTTGTTCAGGATTCGGAT
jak(hop)	AGGATTTCCTCAATCGCCTT	CAGCTGCATCAGGTCGTAAA
dpt	CATTGCCGTCGCCTTACT	CATCGCCGCTCTGGCCA
